# Supplementary material for: Microorganisms and Mortality Factors in Hospitalized Hemodialysis Patients with Catheter-Related Bloodstream Infection and Infective Endocarditis: 7 Years of Experience
Source: J Clin Med. 2026 Feb 27;15(5):1815. doi: 10.3390/jcm15051815 (PMC12985569; doi:10.3390/jcm15051815)
Supplement: Supplementary file 1 [file jcm-15-01815-s001.zip]

Archive with 1 entries (1 files):
- jcm-4117530-supplementary.pdf
